# Supplementary material for: Fine mapping of the panicle length QTL qPL5 in rice
Source: Mol Breed. 2024 Jan 17;44(2):6. doi: 10.1007/s11032-024-01443-2 (PMC10794681; doi:10.1007/s11032-024-01443-2)
Supplement: Supplementary file 4 — ESM 4 [file 11032_2024_1443_MOESM4_ESM.xlsx]

## Sheet: STable1
Sup Table 1 the number of bins per Mb
chrom	start	end	recombinant
Chr1	0	1000000	2
Chr1	1000000	2000000	13
Chr1	2000000	3000000	6
Chr1	3000000	4000000	7
Chr1	4000000	5000000	10
Chr1	5000000	6000000	11
Chr1	6000000	7000000	8
Chr1	7000000	8000000	12
Chr1	8000000	9000000	6
Chr1	9000000	10000000	4
Chr1	10000000	11000000	7
Chr1	11000000	12000000	6
Chr1	12000000	13000000	5
Chr1	13000000	14000000	3
Chr1	14000000	15000000	6
Chr1	15000000	16000000	1
Chr1	16000000	17000000	1
Chr1	18000000	19000000	4
Chr1	19000000	20000000	1
Chr1	20000000	21000000	1
Chr1	21000000	22000000	3
Chr1	22000000	23000000	14
Chr1	23000000	24000000	9
Chr1	24000000	25000000	7
Chr1	25000000	26000000	6
Chr1	26000000	27000000	7
Chr1	27000000	28000000	11
Chr1	28000000	29000000	8
Chr1	29000000	30000000	9
Chr1	30000000	31000000	6
Chr1	31000000	32000000	8
Chr1	32000000	33000000	12
Chr1	33000000	34000000	6
Chr1	34000000	35000000	9
Chr1	35000000	36000000	14
Chr1	36000000	37000000	4
Chr1	37000000	38000000	8
Chr1	38000000	39000000	12
Chr1	39000000	40000000	14
Chr1	40000000	41000000	18
Chr1	41000000	42000000	11
Chr1	42000000	43000000	11
Chr2	0	1000000	2
Chr2	1000000	2000000	11
Chr2	2000000	3000000	4
Chr2	3000000	4000000	9
Chr2	4000000	5000000	15
Chr2	5000000	6000000	12
Chr2	6000000	7000000	6
Chr2	7000000	8000000	9
Chr2	8000000	9000000	12
Chr2	9000000	10000000	9
Chr2	10000000	11000000	4
Chr2	11000000	12000000	1
Chr2	13000000	14000000	1
Chr2	16000000	17000000	4
Chr2	17000000	18000000	5
Chr2	18000000	19000000	4
Chr2	19000000	20000000	14
Chr2	20000000	21000000	2
Chr2	21000000	22000000	3
Chr2	22000000	23000000	3
Chr2	23000000	24000000	7
Chr2	24000000	25000000	8
Chr2	25000000	26000000	9
Chr2	26000000	27000000	8
Chr2	27000000	28000000	6
Chr2	28000000	29000000	5
Chr2	29000000	30000000	8
Chr2	30000000	31000000	2
Chr2	31000000	32000000	5
Chr2	32000000	33000000	8
Chr2	33000000	34000000	9
Chr2	34000000	35000000	9
Chr2	35000000	36000000	7
Chr3	0	1000000	1
Chr3	1000000	2000000	4
Chr3	2000000	3000000	6
Chr3	3000000	4000000	9
Chr3	4000000	5000000	11
Chr3	5000000	6000000	5
Chr3	6000000	7000000	8
Chr3	7000000	8000000	2
Chr3	8000000	9000000	5
Chr3	9000000	10000000	11
Chr3	10000000	11000000	10
Chr3	11000000	12000000	6
Chr3	12000000	13000000	11
Chr3	13000000	14000000	6
Chr3	14000000	15000000	9
Chr3	15000000	16000000	12
Chr3	16000000	17000000	6
Chr3	17000000	18000000	1
Chr3	19000000	20000000	1
Chr3	21000000	22000000	2
Chr3	22000000	23000000	8
Chr3	23000000	24000000	5
Chr3	24000000	25000000	13
Chr3	25000000	26000000	10
Chr3	26000000	27000000	10
Chr3	27000000	28000000	11
Chr3	28000000	29000000	7
Chr3	29000000	30000000	9
Chr3	30000000	31000000	8
Chr3	31000000	32000000	10
Chr3	32000000	33000000	5
Chr3	33000000	34000000	8
Chr3	34000000	35000000	14
Chr3	35000000	36000000	7
Chr4	0	1000000	1
Chr4	1000000	2000000	8
Chr4	2000000	3000000	3
Chr4	3000000	4000000	1
Chr4	4000000	5000000	2
Chr4	5000000	6000000	8
Chr4	6000000	7000000	1
Chr4	7000000	8000000	2
Chr4	9000000	10000000	1
Chr4	11000000	12000000	2
Chr4	12000000	13000000	1
Chr4	13000000	14000000	2
Chr4	14000000	15000000	4
Chr4	15000000	16000000	4
Chr4	16000000	17000000	14
Chr4	17000000	18000000	3
Chr4	18000000	19000000	7
Chr4	19000000	20000000	17
Chr4	20000000	21000000	5
Chr4	21000000	22000000	7
Chr4	22000000	23000000	7
Chr4	23000000	24000000	14
Chr4	24000000	25000000	14
Chr4	25000000	26000000	13
Chr4	26000000	27000000	6
Chr4	27000000	28000000	12
Chr4	28000000	29000000	10
Chr4	29000000	30000000	15
Chr4	30000000	31000000	8
Chr4	31000000	32000000	11
Chr4	32000000	33000000	3
Chr4	33000000	34000000	16
Chr4	34000000	35000000	8
Chr4	35000000	36000000	1
Chr5	0	1000000	4
Chr5	1000000	2000000	6
Chr5	2000000	3000000	10
Chr5	3000000	4000000	8
Chr5	4000000	5000000	11
Chr5	5000000	6000000	8
Chr5	6000000	7000000	8
Chr5	7000000	8000000	10
Chr5	8000000	9000000	7
Chr5	9000000	10000000	1
Chr5	11000000	12000000	1
Chr5	14000000	15000000	5
Chr5	15000000	16000000	5
Chr5	16000000	17000000	8
Chr5	17000000	18000000	5
Chr5	18000000	19000000	7
Chr5	19000000	20000000	10
Chr5	20000000	21000000	5
Chr5	21000000	22000000	8
Chr5	22000000	23000000	6
Chr5	23000000	24000000	7
Chr5	24000000	25000000	7
Chr5	25000000	26000000	12
Chr5	26000000	27000000	6
Chr5	27000000	28000000	9
Chr5	28000000	29000000	15
Chr5	29000000	30000000	1
Chr6	0	1000000	3
Chr6	1000000	2000000	7
Chr6	2000000	3000000	13
Chr6	3000000	4000000	8
Chr6	4000000	5000000	12
Chr6	5000000	6000000	17
Chr6	6000000	7000000	15
Chr6	7000000	8000000	18
Chr6	8000000	9000000	7
Chr6	9000000	10000000	11
Chr6	10000000	11000000	5
Chr6	11000000	12000000	7
Chr6	12000000	13000000	4
Chr6	13000000	14000000	1
Chr6	15000000	16000000	1
Chr6	17000000	18000000	2
Chr6	18000000	19000000	1
Chr6	19000000	20000000	3
Chr6	20000000	21000000	5
Chr6	21000000	22000000	4
Chr6	22000000	23000000	4
Chr6	23000000	24000000	2
Chr6	24000000	25000000	11
Chr6	25000000	26000000	4
Chr6	26000000	27000000	10
Chr6	27000000	28000000	11
Chr6	28000000	29000000	9
Chr6	29000000	30000000	8
Chr6	30000000	31000000	3
Chr7	0	1000000	2
Chr7	1000000	2000000	7
Chr7	2000000	3000000	12
Chr7	3000000	4000000	16
Chr7	4000000	5000000	11
Chr7	5000000	6000000	6
Chr7	6000000	7000000	5
Chr7	7000000	8000000	8
Chr7	8000000	9000000	3
Chr7	9000000	10000000	4
Chr7	11000000	12000000	1
Chr7	13000000	14000000	1
Chr7	14000000	15000000	2
Chr7	15000000	16000000	4
Chr7	16000000	17000000	5
Chr7	17000000	18000000	14
Chr7	18000000	19000000	8
Chr7	19000000	20000000	9
Chr7	20000000	21000000	7
Chr7	21000000	22000000	4
Chr7	22000000	23000000	5
Chr7	23000000	24000000	11
Chr7	24000000	25000000	5
Chr7	25000000	26000000	13
Chr7	26000000	27000000	13
Chr7	27000000	28000000	9
Chr7	28000000	29000000	11
Chr7	29000000	30000000	3
Chr8	0	1000000	8
Chr8	1000000	2000000	9
Chr8	2000000	3000000	11
Chr8	3000000	4000000	8
Chr8	4000000	5000000	12
Chr8	5000000	6000000	5
Chr8	6000000	7000000	5
Chr8	7000000	8000000	1
Chr8	8000000	9000000	10
Chr8	9000000	10000000	6
Chr8	10000000	11000000	1
Chr8	12000000	13000000	1
Chr8	14000000	15000000	1
Chr8	15000000	16000000	1
Chr8	16000000	17000000	4
Chr8	17000000	18000000	6
Chr8	18000000	19000000	1
Chr8	19000000	20000000	10
Chr8	20000000	21000000	8
Chr8	21000000	22000000	13
Chr8	22000000	23000000	13
Chr8	23000000	24000000	14
Chr8	24000000	25000000	23
Chr8	25000000	26000000	14
Chr8	26000000	27000000	19
Chr8	27000000	28000000	7
Chr8	28000000	29000000	1
Chr9	0	1000000	5
Chr9	2000000	3000000	1
Chr9	4000000	5000000	1
Chr9	5000000	6000000	1
Chr9	6000000	7000000	5
Chr9	7000000	8000000	6
Chr9	8000000	9000000	7
Chr9	9000000	10000000	12
Chr9	10000000	11000000	4
Chr9	11000000	12000000	4
Chr9	12000000	13000000	13
Chr9	13000000	14000000	4
Chr9	14000000	15000000	8
Chr9	15000000	16000000	10
Chr9	16000000	17000000	11
Chr9	17000000	18000000	7
Chr9	18000000	19000000	9
Chr9	19000000	20000000	7
Chr9	20000000	21000000	8
Chr9	21000000	22000000	14
Chr9	22000000	23000000	7
Chr10	0	1000000	3
Chr10	1000000	2000000	5
Chr10	2000000	3000000	8
Chr10	3000000	4000000	7
Chr10	4000000	5000000	2
Chr10	5000000	6000000	3
Chr10	6000000	7000000	1
Chr10	8000000	9000000	1
Chr10	9000000	10000000	2
Chr10	10000000	11000000	4
Chr10	11000000	12000000	10
Chr10	12000000	13000000	4
Chr10	13000000	14000000	5
Chr10	14000000	15000000	6
Chr10	15000000	16000000	7
Chr10	16000000	17000000	9
Chr10	17000000	18000000	8
Chr10	18000000	19000000	10
Chr10	19000000	20000000	8
Chr10	20000000	21000000	12
Chr10	21000000	22000000	12
Chr10	22000000	23000000	14
Chr11	0	1000000	3
Chr11	1000000	2000000	7
Chr11	2000000	3000000	20
Chr11	3000000	4000000	6
Chr11	4000000	5000000	8
Chr11	5000000	6000000	3
Chr11	6000000	7000000	3
Chr11	7000000	8000000	10
Chr11	8000000	9000000	4
Chr11	9000000	10000000	8
Chr11	10000000	11000000	1
Chr11	12000000	13000000	1
Chr11	14000000	15000000	1
Chr11	15000000	16000000	1
Chr11	16000000	17000000	3
Chr11	17000000	18000000	5
Chr11	18000000	19000000	7
Chr11	19000000	20000000	10
Chr11	20000000	21000000	7
Chr11	21000000	22000000	12
Chr11	22000000	23000000	5
Chr11	23000000	24000000	6
Chr11	24000000	25000000	10
Chr11	25000000	26000000	6
Chr11	26000000	27000000	15
Chr11	27000000	28000000	11
Chr11	28000000	29000000	3
Chr12	0	1000000	1
Chr12	1000000	2000000	3
Chr12	2000000	3000000	10
Chr12	3000000	4000000	8
Chr12	4000000	5000000	16
Chr12	5000000	6000000	13
Chr12	6000000	7000000	8
Chr12	7000000	8000000	11
Chr12	8000000	9000000	3
Chr12	9000000	10000000	5
Chr12	10000000	11000000	2
Chr12	12000000	13000000	1
Chr12	13000000	14000000	1
Chr12	14000000	15000000	5
Chr12	15000000	16000000	4
Chr12	16000000	17000000	3
Chr12	17000000	18000000	9
Chr12	18000000	19000000	7
Chr12	19000000	20000000	9
Chr12	20000000	21000000	6
Chr12	21000000	22000000	9
Chr12	22000000	23000000	16
Chr12	23000000	24000000	10
Chr12	24000000	25000000	4
Chr12	25000000	26000000	10
Chr12	26000000	27000000	10
Chr12	27000000	28000000	1

## Sheet: STable2
Sup Table 2 Primer in this study
Primer	Sequence	Type
ML10F1	GAAGGTGACCAAGTTCATGCTACATTGTGCTAGCACCATCCTAGTT	KASP
ML10F2	GAAGGTCGGAGTCAACGGATTACATTGTGCTAGCACCATCCTAGTA
ML10R	CTGATGCGGTCTCGCAGATCTACCGCTAG
ML27F1	GAAGGTGACCAAGTTCATGCTACACTGTCAAAGTACTGCCAAGAAT	KASP
ML27F2	GAAGGTCGGAGTCAACGGATTCACTGTCAAAGTACTGCCAAGAAC
ML27R	CAAGGGGGAGCCAGAACCATCTGGCAG
ML43F1	GAAGGTGACCAAGTTCATGCTACTGATGTCCAAAGCAAATCCAG	KASP
ML43F2	GAAGGTCGGAGTCAACGGATTAACTGATGTCCAAAGCAAATCCAA
ML43R	TGAAGCATGTTGCCCTGGCCATCTCATG
ML47F1	GAAGGTGACCAAGTTCATGCTTCCATTGTTGCTCCGATTGATCAC	KASP
ML47F2	GAAGGTCGGAGTCAACGGATTTCCATTGTTGCTCCGATTGATCAG
ML47R	AAGAACCGGGTTACATTTACTAGCGAC
ML66F1	GAAGGTGACCAAGTTCATGCTAACCTAGACTTCCGTGGAAGGAGA	KASP
ML66F2	GAAGGTCGGAGTCAACGGATTACCTAGACTTCCGTGGAAGGAGG
ML66R	CTTTCTCCGCCTCCTCGCTCACGAGCTCG
ML70F1	GAAGGTGACCAAGTTCATGCTTGGTGTTTCTACCTGCTTCTCGTCA	KASP
ML70F2	GAAGGTCGGAGTCAACGGATTTGGTGTTTCTACCTGCTTCTCGTCT
ML70R	CACATGATCAAAGGGAAGAAATAACCAAC
ML73F1	GAAGGTGACCAAGTTCATGCTTGCCGTTGCCGGCCATACTCCAGGA	KASP
ML73F2	GAAGGTCGGAGTCAACGGATTGCCGTTGCCGGCCATACTCCAGGG
ML73R	ATCCCAATGCTGCGCCATTGCCTCCGTG
ML19F1	GAAGGTGACCAAGTTCATGCTGCTGATACTGTCCAATTTCAAATCT	KASP
ML19F2	GAAGGTCGGAGTCAACGGATTGCTGATACTGTCCAATTTCAAATCC
ML19R	ATATCCTAACTCATATTTCTTTATAGACT
ML53F1	GAAGGTGACCAAGTTCATGCTGACAAAACATTGTACTGTACCCACT	KASP
ML53F2	GAAGGTCGGAGTCAACGGATTGACAAAACATTGTACTGTACCCACC
ML53R	ACAGTTACCCCACTATTGGAACCCCTATC
ML54F1	GAAGGTGACCAAGTTCATGCTATAGCCCTTTTGCCAACCTTCTCC	KASP
ML54F2	GAAGGTCGGAGTCAACGGATTCATAGCCCTTTTGCCAACCTTCTCA
ML54R	GTTGCTGCACTCTGGACAGTTGTCGGCTC
ML60F1	GAAGGTGACCAAGTTCATGCTCGACACATGCCGTCCGTATGCATGA	KASP
ML60F2	GAAGGTCGGAGTCAACGGATTGACACATGCCGTCCGTATGCATGG
ML60R	GGCGTGCGTACGTGGTTGGGTGCACGT
RID518F	ACACCAGGAACGAGTACAAC	INDEL
RID518R	CAGCCTCTGCAATACTCATC
RID519F	TGCAAGTATTGTATACAATC	INDEL
RID519R	CTACTAGAGAGAGCAAGAAG
EUI318F	TGAGCAGTACTCTAGGTAGGGAAT	INDEL
EUI318R	CGATCGATATGATGGATGTTTTCGT
RID524F	GCTGAGTTGGCCACCCTCAG	INDEL
RID524R	TTAACAGAAAGCTGAGGTAG
RID525F	CCACTACACTCATCTTCACC	INDEL
RID525R	GTCTTTAGTCCATGTAGATG
M218F	CGACAGCGTTTGTGGATATTTG	INDEL
M218R	TCATGGTGATGTGAACGAATCTC
M219F	CGATACCCATGTATCCAATTCTG	INDEL
M219R	GTGTTGAACATGAACAATGGCTG
M2197F	GGATAACCAGGGACGAGCTAC	INDEL
M2197R	GCAGTTGCACAAATAACTTCGAGTG
M2205F	AGTTTCCGTTAGCATTCATCCG	INDEL
M2205R	TCTTTCAGAGTGTCGACTAATCG
M2215F	CAATGGACTATTCCTTCCGTTCTG	INDEL
M2215R	GTGCTTATATTTGTAGATAGAGAGAGC
M2223F	CAGATCCTCCTCCTCTCCCAAGA	INDEL
M2223R	GAGTATATGGTTGCACACACCG
